# Supplementary material for: The Influence of Planting Periods on Herbivore and Natural Enemy Abundance on Yellow Sticky Traps in Bt Maize Fields
Source: Insects. 2022 Apr 14;13(4):388. doi: 10.3390/insects13040388 (PMC9030327; doi:10.3390/insects13040388)
Supplement: Supplementary file 1 [file insects-13-00388-s001.zip]

Archive with 1 entries (1 files):
- insects-1620933-supplementary.pdf
